# Supplementary material for: Functional diversification of the potato R2R3 MYB anthocyanin activators AN1, MYBA1, and MYB113 and their interaction with basic helix-loop-helix cofactors
Source: J Exp Bot. 2016 Feb 16;67(8):2159–76. doi: 10.1093/jxb/erw014 (PMC4809278; doi:10.1093/jxb/erw014)
Supplement: Supplementary Data [file supp_erw014_Supplementary_Table_S2.xlsx]

## Sheet: Sheet1
Table S2 List of putative regulatory elements present in promoters of StDFR and StF3'5'H
Motif	Sequence	Function	prom-1-StDFR	prom-2-StDFR	prom-3-StDFR	StF3'5'H promoter
Box4	ATTAAT	light responsive element	2	2	1	1
Box I	TTTCAAA	light responsive element	2	2	3	1
CGTCA-MOTIF	CGTCA	MeJA-responsieveness	2	2	3	0
G-Box	CACGTN	light responsive element	4	3	5	2
TC-rich repeats	RTTTTCTTMM	defense & stress responsiveness	2	3	2	1
Circadian	CAANNNNATC	circadian control	2	2	1	0
MYBCORE	CNGTTR	MYB binding site	2	2	6	2
MYBPLANT	MACCWAMC	Plant MYB binding site	2	2	1	0
MYCATERD1	CATGTG	MYC recognition sequence	1	1	1	0
