# Supplementary material for: Functional diversification of the potato R2R3 MYB anthocyanin activators AN1, MYBA1, and MYB113 and their interaction with basic helix-loop-helix cofactors
Source: J Exp Bot. 2016 Feb 16;67(8):2159–76. doi: 10.1093/jxb/erw014 (PMC4809278; doi:10.1093/jxb/erw014)
Supplement: Supplementary Data [file supp_erw014_Supplementary_Table_S3.xlsx]

## Sheet: Sheet1
TableS3 Primers for real-time quantitative PCR quantitative PCR
Genes	Genbank ID	Primer	Primer sequence						Used for
StAN1	AY841127	StAN1-F	ATGAGTACTCCTATGATGTGTA
		StAN1-R	CTAATTAAGTAGATTCCATATATC
StMYBA1	JQ219855	StMYBA1-F	ATGAATACTCCTATGTGTGCATCG
		StMYBA1-R	TTAATTAAGTAGATTCCATAAGTC						Full Length cloning and truncated R0 cloning
StMYB113	OkPScomp56435_c3_seq8, KU242748	StMYB113-F	ATGAATATTGCCAAGTCATTGGGAG
		StMYB113-R	CTAATTAAATAGATTCCATAGGTCAATATC
StbHLH1	JX848660	StbHLH1-F	CACCATGGAGATTATACAGCCTAATAGCCTG
		StbHLH1-R	TTAATTAGCTCTAGGGATTATCTGATG
StJAF13	HG763862	StJAF13-F	CACCATGGCTATGGGACATCAAGATCAAG
		StJAF13-R	TCAAGATTTCCAAACTACTCTCTGAAGT
StR0T	KM822778	StR0T-F	ATGAGTACTCCTATGATGTGTAC
		StR0T-F	GTCCTTCCTGGAAGTCTACCAGC
StDFR promoter		Forward	CGCTATGTTATTGTTAAGGGTGTTG
		Reverse	CCATGGTCAGAAATGAGAGGAAA
StF3'5'H promoter		Forward	GGAAAAATGACTCTGGGTAAAGATCAA
		Reverse	CGTAATGCCATGGTTAAAATCGAAG
StAN1-P1	AY841127	StAN1-1F	GGCCACATATCAAGAGAGGTGACTTTG
		StAN1-2R	TCACATCGTTAGCTGTCCTTCCTGG
StAN1-P2	AY841127	StAN1-3F	GTCACTTATTGCTGGTAGACTTCCAGG
		StAN1-4R	TTAATTCCTTCTTGTGGTTGAGGAGCA
StAN1-P3	AY841127	StAN1-5F	TTGGAACACTAACCTTTTAAGGAAG
		StAN1-6R	TTGAGGTCTTATTATGGCATTGG
StAN1-P4	AY841127	StAN1-7F	GTCACTTATTGCTGGTAGACTTCCAGG
		StAN1-8R	TTAATTCCTTCTTGTGGTTGAGGAGCA
StMYBA1	KP317177	Forward	CGTCGATAGACGATGGAGTTCAATG						qPCR
		Reverse	TGCATGGAATTGCCTTCACCA
StMYB113	OkPScomp56435_c3_seq8 (KU242748)	Forward	ACGAACAACGCAACAAAGAAATCG
		Reverse	CCATTTAACTCCATCTCCGTCATCG
StbHLH1	common region of five alleles	Forward	TTCCTCTCTTGGACGGTGTAGTGGA
		Reverse	TGGTGGCTGAGCTTGTTGTTGC
StJAF13	HG763862	Forward	CTCCACCTATTGGATTACCAGGCA
		Reverse	CGGGCACTCTTAGCAAGAATAGCTC
StRFlank1		Forward	CGATGTGAAAAACTATTGGAACACTAACC
		Reverse	TTGAGGTCTTATTATGGCATTGGCTT
StRFlank2		Forward	TTGGAACACTAACCTTTTAAGGAAG
		Reverse	TTGAGGTCTTATTATGGCATTGG
StELF	AB061263	Forward	ATTGGAAACGGATATGCTCCA
		Reverse	TCCTTACCTGAACGCCTGTCA
StACT	X55752	Forward	ATGGAACTGGAATGGTTAAGGCTGG
		Reverse	TGACCCATCCCTACCATAACACCG
NtCHS	AF311783	Forward	TTGTTCGAGCTTGTCTCTGC
		Reverse	AGCCCAGGAACATCTTTGAG
NtCHI	AB213651	Forward	GTCAGGCCATTGAAAAGCTC
		Reverse	CTAATCGTCAATGCCCCAAC
NtF3H	AB289450	Forward	CAAGGCATGTGTGGATATGG
		Reverse	TGTGTCGTTTCAGTCCAAGG
NtF3'H	AB289449	Forward	AGGCTCAACACTTCTCGT
		Reverse	CATCAACTTTGGGCTTCT
NtDFR	EF421429	Forward	AACCAACAGTCAGGGGAATG
		Reverse	TTGGACATCGACAGTTCCAG
NtANS	AB289447	Forward	TGGCGTTGAAGCTCATACTG
		Reverse	GGAATTAGGCACACACTTTGC
NtUFGT	FG627024	Forward	GAGTGCATTGGATGCCTTTT
		Reverse	CCAGCTCCATTAGGTCCTTG
NtAN2-1	FJ472647	Forward	GTAGACTTCCTGGAAGGACGGCAA
		Reverse	GGCCGAGGTCTGAATATGGTGATC
NtAN2-2	FJ472647	Forward	GAAGAAAGGTGCATGGACTG
		Reverse	TCTGCAGCTCTTTCTGCATC
NtAn1a	HQ589208	Forward	ACCATTCTCGAACACCGAAG
		Reverse	TGCTAGGGCACAATGTGAAG
NtAn1b	HQ589209	Forward	CTTGAACACTTCTCAAACCGA
		Reverse	TGCTAGGGCACAATGTGAAG
NtACT	EU938079	Forward	AATGGGACTGGAATGGTCAAGGT
		Reverse	TGCCAGATTTTCTCCATATCATCCCA
NtELF	D63396	Forward	TGAACCATCCAKGACAGATTGG
		Reverse	TGGGCTCCTTCTCAATCTCCTT
